# Supplementary material for: Low-Cost Arduino Reverse Transcriptase Loop-Mediated Isothermal Amplification (RT-LAMP) for Sensitive Nucleic Acid Detection
Source: Biosensors (Basel). 2024 Feb 29;14(3):128. doi: 10.3390/bios14030128 (PMC10968452; doi:10.3390/bios14030128)
Supplement: Supplementary file 1 [file biosensors-14-00128-s001.zip]

Archive with 1 entries (1 files):
- biosensors-2852526-supplementary.pdf
